# Supplementary material for: Recombinant Human Thymosin β4 (rhTβ4) Modulates the Anti-Inflammatory Responses to Alleviate Benzalkonium Chloride (BAC)-Induced Dry Eye Disease
Source: Int J Mol Sci. 2022 May 13;23(10):5458. doi: 10.3390/ijms23105458 (PMC9141377; doi:10.3390/ijms23105458)
Supplement: Supplementary file 1 [file ijms-23-05458-s001.zip]

Archive with 1 entries (1 files):
- ijms-1677417-SI.pdf
